# Supplementary material for: Genetic Pleiotropy and Causal Pathways Linking Glycemic Traits to Asthma: An Integrated Proteogenomic Investigation
Source: Children (Basel). 2025 Oct 24;12(11):1443. doi: 10.3390/children12111443 (PMC12650901; doi:10.3390/children12111443)
Supplement: Supplementary file 1 [file children-12-01443-s001.zip]

Archive with 1 entries (1 files):
- children-3914212-supplementary.xlsx
