# Supplementary material for: Genetic Pleiotropy and Causal Pathways Linking Glycemic Traits to Asthma: An Integrated Proteogenomic Investigation
Source: Children (Basel). 2025 Oct 24;12(11):1443. doi: 10.3390/children12111443 (PMC12650901; doi:10.3390/children12111443)
Supplement: Supplementary file 1 [file children-12-01443-s001.zip › children-3914212-supplementary.xlsx]

## Sheet: Supplementary Table S1
Supplementary Table S1 Sources of GWAS Data
Catgory	Disease	Symbols	n_cases	n_controls	Total N	Database	PMID	Publication Year
Asthma	asthma		30770	270290	283740	FinnGen		2024
	allergic asthma		13450	270290	283740			2024
	non allergic asthma		9758	259839	269597			2024
	childhood asthma		8402	259839	268241			2024
Diabetes/Glycemic Traits	type 1 diabetes	T1DM	18942	501638	520580		34012112	2021
	type 2 diabetes	T2DM	180834	1159055	1339889	DIAMANTE	35551307	2022
	body mass index	BMI	806834			UKBiobank + GIANT	30239722	2019
	fasting insulin	FI	1996991			MAGIC	34059833	2021
	fasting glucose	FG
	2hr oral glucose challenge	2hGlu
	glycated hemoglobin	HbA1c
	Modified Stumvoll Insulin Sensitivity Index	ISI	53710			MAGIC	37291194	2023
	Insulin Fold Change	IFC	53334

## Sheet: Supplementary Table S2
Supplementary Table S2 Genetic Correlations Between Diabetes/Glycemic Traits and Asthma Phenotypes
Group trait	LDSC			HDL			GNOVA
	rg	SE	FDR	rg	SE	FDR	rg	rho	FDR
BMI-asthma	0.304	0.023	9.72 × 10⁻³⁹	0.397	0.029	5.41 × 10⁻⁴¹	0.28	0.032	4.76 × 10⁻³⁴
T1DM-asthma	0.107	0.042	3.09 × 10⁻²	0.16	0.034	1.46 × 10⁻⁵	0.105	0.005	1.39 × 10⁻³
T2DM-asthma	0.266	0.025	4.23 × 10⁻²⁵	0.289	0.035	3.32 × 10⁻¹⁵	0.239	0.033	2.84 × 10⁻³⁰
2hGlu-asthma	-0.036	0.053	6.61 × 10⁻¹	0.068	0.068	4.38 × 10⁻¹	0.005	0	8.99 × 10⁻¹
FG-asthma	-0.032	0.036	5.7 × 10⁻¹	-0.001	0.036	9.77 × 10⁻¹	-0.064	-0.006	3.37 × 10⁻²
FI-asthma	0.022	0.044	7.85 × 10⁻¹	0.047	0.041	3.59 × 10⁻¹	0.022	0.002	6.26 × 10⁻¹
HbA1c-asthma	0.063	0.035	1.96 × 10⁻¹	0.078	0.035	7.07 × 10⁻²	0.05	0.004	6.23 × 10⁻²
IFC-asthma	-0.091	0.063	2.66 × 10⁻¹	-0.11	0.077	3.03 × 10⁻¹	-0.073	-0.003	2.59 × 10⁻¹
ISI-asthma	-0.161	0.051	6.48 × 10⁻³	-0.25	0.079	5.69 × 10⁻³	-0.258	-0.016	3.47 × 10⁻⁸
BMI-allergic asthma	0.169	0.026	1.23 × 10⁻⁹	0.202	0.026	2.27 × 10⁻¹³	0.15	0.016	1.45 × 10⁻⁸
T1DM-allergic asthma	0.069	0.043	2.48 × 10⁻¹	0.059	0.046	3.35 × 10⁻¹	0.048	0.002	1.11 × 10⁻¹
T2DM-allergic asthma	0.133	0.026	1.79 × 10⁻⁶	0.137	0.026	1.05 × 10⁻⁶	0.138	0.018	4.54 × 10⁻⁸
2hGlu-allergic asthma	0.02	0.059	8.76 × 10⁻¹	0.089	0.063	3.03 × 10⁻¹	0.035	0.002	4.64 × 10⁻¹
FG-allergic asthma	-0.038	0.041	5.44 × 10⁻¹	-0.038	0.042	4.91 × 10⁻¹	-0.052	-0.004	1.07 × 10⁻¹
FI-allergic asthma	-0.01	0.052	9.37 × 10⁻¹	0.007	0.044	9.74 × 10⁻¹	0.01	0.001	8.7 × 10⁻¹
HbA1c-allergic asthma	0.064	0.041	2.48 × 10⁻¹	0.077	0.035	7.66 × 10⁻²	0.062	0.005	5.19 × 10⁻²
IFC-allergic asthma	0.008	0.072	9.4 × 10⁻¹	-0.046	0.096	7.79 × 10⁻¹	0.054	0.002	4.64 × 10⁻¹
ISI-allergic asthma	-0.082	0.059	2.75 × 10⁻¹	-0.031	0.068	7.79 × 10⁻¹	-0.137	-0.008	1.89 × 10⁻²
BMI-nonallergic asthma	0.244	0.034	4.18 × 10⁻¹²	0.316	0.042	3.59 × 10⁻¹³	0.086	0.017	6.08 × 10⁻¹²
T1DM-nonallergic asthma	0.084	0.062	2.92 × 10⁻¹	0.113	0.06	1.49 × 10⁻¹	0.156	0.003	3.3 × 10⁻²
T2DM-nonallergic asthma	0.184	0.039	1.1 × 10⁻⁵	0.204	0.048	8.11 × 10⁻⁵	-0.097	0.014	5.73 × 10⁻⁷
2hGlu-nonallergic asthma	-0.122	0.078	2.48 × 10⁻¹	-0.145	0.107	3.03 × 10⁻¹	-0.167	-0.003	9.4 × 10⁻²
FG-nonallergic asthma	-0.286	0.056	1.79 × 10⁻⁶	-0.286	0.063	2.63 × 10⁻⁵	-0.097	-0.01	1.19 × 10⁻⁷
FI-nonallergic asthma	-0.104	0.071	2.66 × 10⁻¹	-0.077	0.057	3.03 × 10⁻¹	-0.016	-0.005	1.01 × 10⁻¹
HbA1c-nonallergic asthma	-0.04	0.051	5.99 × 10⁻¹	-0.039	0.054	6.08 × 10⁻¹	-0.133	-0.001	6.95 × 10⁻¹
IFC-nonallergic asthma	0.018	0.101	9.37 × 10⁻¹	0.148	0.126	3.59 × 10⁻¹	-0.079	-0.004	1.53 × 10⁻¹
ISI-nonallergic asthma	-0.067	0.084	5.99 × 10⁻¹	-0.13	0.112	3.59 × 10⁻¹	-0.08	-0.003	3.03 × 10⁻¹
BMI-childhood asthma	0.157	0.034	1.29 × 10⁻⁵	0.167	0.037	3.73 × 10⁻⁵	0.119	0.012	4.58 × 10⁻¹²
T1DM-childhood asthma	0.012	0.044	9.05 × 10⁻¹	0.016	0.054	8.87 × 10⁻¹	0.029	0.001	2.83 × 10⁻¹
T2DM-childhood asthma	0.116	0.031	8.0 × 10⁻⁴	0.112	0.036	6.77 × 10⁻³	0.103	0.013	1.22 × 10⁻⁷
2hGlu-childhood asthma	0.024	0.058	8.49 × 10⁻¹	0.128	0.074	1.86 × 10⁻¹	0.046	0.002	3.08 × 10⁻¹
FG-childhood asthma	-0.123	0.046	2.59 × 10⁻²	-0.112	0.051	7.37 × 10⁻²	-0.069	-0.006	2.66 × 10⁻²
FI-childhood asthma	-0.006	0.049	9.4 × 10⁻¹	0.005	0.05	9.77 × 10⁻¹	0.004	0	8.99 × 10⁻¹
HbA1c-childhood asthma	0.003	0.042	9.49 × 10⁻¹	0.001	0.04	9.77 × 10⁻¹	0.007	0.001	8.52 × 10⁻¹
IFC-childhood asthma	-0.116	0.073	2.48 × 10⁻¹	-0.008	0.109	9.77 × 10⁻¹	0.035	0.001	6.26 × 10⁻¹
SI-childhood asthma	-0.089	0.062	2.66 × 10⁻¹	-0.136	0.099	3.03 × 10⁻¹	-0.163	-0.009	2.2 × 10⁻³
Note: rg: genetic correlation; SE: standard error; rho: genetic covariance; FDR: false discovery rate.

## Sheet: SupplementaryTable S3
Supplementary Table S3 Local Colocalization Analysis of Diabetes and Glucose Metabolism Traits with Asthma Subtypes
locus	chr	start	stop	phen1	phen2	rho	fdr
2398	20	30569660	32484506	bmi	asthma	0.455	4.8 × 10⁻²
2358	19	51259179	51903804	bmi	asthma	0.507	1.7 × 10⁻²
2235	17	78438333	79333774	bmi	asthma	0.39	3.3 × 10⁻²
2128	16	29043178	31384210	bmi	asthma	0.571	< 0.001
2050	15	40604781	42332685	bmi	asthma	0.474	2.8 × 10⁻²
2053	15	46022643	46884071	bmi	asthma	0.469	3.7 × 10⁻²
2027	14	100786190	102004377	bmi	asthma	-0.385	3.3 × 10⁻²
1726	11	121208187	122589224	bmi	asthma	0.36	4.1 × 10⁻²
1197	7	113339387	115321301	bmi	asthma	0.477	1.7 × 10⁻²
619	4	20086839	21416380	bmi	asthma	0.471	4.1 × 10⁻²
623	4	24764725	25832018	bmi	asthma	0.402	3.0 × 10⁻²
36	1	38474037	40200950	bmi	asthma	0.307	3.7 × 10⁻²
2318	19	10028841	11681978	bmi	allergic asthma	0.324	2.5 × 10⁻²
2204	17	38880482	40233545	bmi	allergic asthma	-0.521	2.1 × 10⁻²
2223	17	65582328	66757556	bmi	allergic asthma	0.601	8.0 × 10⁻³
852	5	91956906	93814604	bmi	allergic asthma	0.459	2.5 × 10⁻²
648	4	47408266	49325138	bmi	allergic asthma	-0.554	1.0 × 10⁻²
305	2	110097869	112644828	bmi	allergic asthma	0.372	3.3 × 10⁻²
409	2	233352723	234115092	bmi	allergic asthma	-0.663	8.0 × 10⁻³
103	1	117046312	118118667	bmi	allergic asthma	-0.744	8.0 × 10⁻³
1197	7	113339387	115321301	bmi	nonallergic asthma	0.559	3.0 × 10⁻³
2457	21	43081435	43812791	bmi	childhood asthma	0.673	1.0 × 10⁻²
2460	21	46045434	47014880	bmi	childhood asthma	0.474	1.8 × 10⁻²
2223	17	65582328	66757556	bmi	childhood asthma	0.487	4.5 × 10⁻²
2135	16	53393883	54866095	bmi	childhood asthma	0.276	2.5 × 10⁻²
2027	14	100786190	102004377	bmi	childhood asthma	-0.407	1.0 × 10⁻²
1739	11	134351065	134946450	bmi	childhood asthma	-0.416	3.5 × 10⁻²
1427	9	81161598	82601465	bmi	childhood asthma	0.438	1.0 × 10⁻²
1452	9	108203096	109150717	bmi	childhood asthma	0.469	3.8 × 10⁻²
1330	8	101448440	102548680	bmi	childhood asthma	0.441	4.5 × 10⁻²
1188	7	101950749	103191322	bmi	childhood asthma	-0.566	4.5 × 10⁻²
976	6	40778402	42103738	bmi	childhood asthma	0.455	1.0 × 10⁻²
1017	6	85038135	85837203	bmi	childhood asthma	0.627	3.1 × 10⁻²
1059	6	131457165	132890694	bmi	childhood asthma	-0.478	3.5 × 10⁻²
640	4	39820062	40590541	bmi	childhood asthma	0.648	2.0 × 10⁻²
2114	16	10351809	11022542	T1DM	asthma	0.515	2.1 × 10⁻²
2115	16	11022543	11916631	T1DM	asthma	0.512	< 0.001
1840	12	110111515	111592381	T1DM	asthma	0.592	6.0 × 10⁻³
1682	11	75445254	76518906	T1DM	asthma	0.617	1.0 × 10⁻³
1731	11	126304241	127306871	T1DM	asthma	0.528	4.0 × 10⁻²
887	5	130573818	132554690	T1DM	asthma	-0.365	4.1 × 10⁻²
96	1	109271450	110224230	T1DM	asthma	0.574	4.0 × 10⁻²
2378	20	7959829	9279550	T2DM	asthma	0.58	9.0 × 10⁻³
2307	19	762047	1515920	T2DM	asthma	0.384	4.0 × 10⁻³
2319	19	11681979	13213186	T2DM	asthma	-0.323	2.8 × 10⁻²
2327	19	18504868	19749166	T2DM	asthma	0.34	2.8 × 10⁻²
2351	19	45040933	45893307	T2DM	asthma	0.525	< 0.001
2128	16	29043178	31384210	T2DM	asthma	0.558	2.0 × 10⁻³
2150	16	72089512	73140781	T2DM	asthma	0.363	4.5 × 10⁻²
2050	15	40604781	42332685	T2DM	asthma	0.317	1.4 × 10⁻²
2070	15	66355635	67396520	T2DM	asthma	0.608	< 0.001
1867	13	22795189	23729049	T2DM	asthma	0.555	1.7 × 10⁻²
1883	13	40091624	41003943	T2DM	asthma	0.534	5.0 × 10⁻³
1884	13	41003944	42037054	T2DM	asthma	0.496	9.0 × 10⁻³
1744	12	3871115	4967643	T2DM	asthma	-0.317	9.0 × 10⁻³
1674	11	64594823	66782661	T2DM	asthma	0.464	2.0 × 10⁻³
1510	10	21477693	23365685	T2DM	asthma	-0.626	5.0 × 10⁻³
1378	9	5437592	6859791	T2DM	asthma	-0.376	4.0 × 10⁻²
1380	9	7388203	8262303	T2DM	asthma	0.565	1.0 × 10⁻²
1471	9	127184583	128785782	T2DM	asthma	0.562	7.0 × 10⁻³
1476	9	132999453	134141936	T2DM	asthma	0.546	4.0 × 10⁻³
1477	9	134141937	135135887	T2DM	asthma	0.646	1.0 × 10⁻³
1334	8	105370131	106500950	T2DM	asthma	0.664	1.0 × 10⁻³
1191	7	105312564	106399739	T2DM	asthma	0.651	1.0 × 10⁻³
988	6	53425493	54452767	T2DM	asthma	0.429	3.2 × 10⁻²
887	5	130573818	132554690	T2DM	asthma	0.308	4.5 × 10⁻²
922	5	176180302	177659902	T2DM	asthma	0.447	3.2 × 10⁻²
266	2	57952946	59251996	T2DM	asthma	0.369	2.8 × 10⁻²
297	2	100202437	101556799	T2DM	asthma	0.555	5.0 × 10⁻³
305	2	110097869	112644828	T2DM	asthma	-0.433	1.0 × 10⁻³
36	1	38474037	40200950	T2DM	asthma	0.736	< 0.001
41	1	45167236	47257261	T2DM	asthma	0.557	5.0 × 10⁻³
2319	19	11681979	13213186	T2DM	allergic asthma	-0.568	1.0 × 10⁻³
2180	17	6305079	7264458	T2DM	allergic asthma	0.51	3.3 × 10⁻²
2204	17	38880482	40233545	T2DM	allergic asthma	-0.46	4.8 × 10⁻²
1961	14	26395691	27720240	T2DM	allergic asthma	0.504	4.8 × 10⁻²
2005	14	75699502	76694201	T2DM	allergic asthma	0.5	4.8 × 10⁻²
1851	12	123396635	124843768	T2DM	allergic asthma	0.435	1.0 × 10⁻³
1612	11	1857846	2477449	T2DM	allergic asthma	-0.336	4.8 × 10⁻²
1679	11	71242835	72875068	T2DM	allergic asthma	-0.321	4.8 × 10⁻²
1558	10	78665482	79952996	T2DM	allergic asthma	0.507	4.8 × 10⁻²
1190	7	104109232	105312563	T2DM	allergic asthma	0.53	4.8 × 10⁻²
934	6	9020711	10416550	T2DM	allergic asthma	-0.567	3.3 × 10⁻²
1063	6	137553213	138825721	T2DM	allergic asthma	0.4	4.8 × 10⁻²
599	4	2468936	3549229	T2DM	allergic asthma	0.586	4.4 × 10⁻²
648	4	47408266	49325138	T2DM	allergic asthma	0.417	4.8 × 10⁻²
2135	16	53393883	54866095	T2DM	nonallergic asthma	0.32	7.0 × 10⁻³
2162	16	81437862	82310204	T2DM	nonallergic asthma	0.493	1.0 × 10⁻³
1876	13	32986687	34722391	T2DM	nonallergic asthma	-0.381	3.9 × 10⁻²
1631	11	19780785	20686336	T2DM	nonallergic asthma	-0.542	3.8 × 10⁻²
1389	9	14244748	14902924	T2DM	nonallergic asthma	0.414	3.8 × 10⁻²
1215	7	138755108	140217630	T2DM	nonallergic asthma	0.477	1.5 × 10⁻²
444	3	23426045	24270189	T2DM	nonallergic asthma	0.469	3.0 × 10⁻³
2426	20	60125334	60766557	T2DM	childhood asthma	0.579	1.6 × 10⁻²
2244	18	5575813	6756496	T2DM	childhood asthma	0.674	3.0 × 10⁻³
2217	17	56245228	58652809	T2DM	childhood asthma	0.763	< 0.001
2135	16	53393883	54866095	T2DM	childhood asthma	0.362	< 0.001
2152	16	74135276	74889127	T2DM	childhood asthma	0.519	3.8 × 10⁻²
1746	12	6023701	6948954	T2DM	childhood asthma	-0.575	3.0 × 10⁻³
1794	12	56987106	58748139	T2DM	childhood asthma	-0.344	2.5 × 10⁻²
1851	12	123396635	124843768	T2DM	childhood asthma	0.698	< 0.001
1534	10	51724040	53129609	T2DM	childhood asthma	0.558	9.0 × 10⁻³
1558	10	78665482	79952996	T2DM	childhood asthma	0.452	9.0 × 10⁻³
1572	10	92911507	94503299	T2DM	childhood asthma	-0.328	5.0 × 10⁻³
1462	9	117054910	117989017	T2DM	childhood asthma	-0.52	5.0 × 10⁻³
1479	9	136042491	136770926	T2DM	childhood asthma	0.499	< 0.001
1353	8	128073655	129291118	T2DM	childhood asthma	0.404	4.7 × 10⁻²
1189	7	103191323	104109231	T2DM	childhood asthma	0.38	3.0 × 10⁻³
1215	7	138755108	140217630	T2DM	childhood asthma	0.665	3.0 × 10⁻³
932	6	6621938	7808323	T2DM	childhood asthma	-0.325	2.8 × 10⁻²
937	6	13352327	15069421	T2DM	childhood asthma	0.661	5.0 × 10⁻³
1060	6	132890695	134313643	T2DM	childhood asthma	0.611	5.0 × 10⁻³
1071	6	148184845	149278798	T2DM	childhood asthma	-0.566	1.1 × 10⁻²
915	5	166863414	168342743	T2DM	childhood asthma	-0.57	3.0 × 10⁻³
292	2	86867033	88547312	T2DM	childhood asthma	0.574	4.0 × 10⁻³
359	2	174118390	174927563	T2DM	childhood asthma	0.622	7.0 × 10⁻³
112	1	153410810	154685545	T2DM	childhood asthma	-0.476	3.2 × 10⁻²
1545	10	64069688	65400431	ISI	asthma	0.638	5.0 × 10⁻³
2456	21	42187153	43081434	FG	childhood asthma	-0.569	3.1 × 10⁻²
2324	19	16079007	17045963	FG	childhood asthma	0.5	9.0 × 10⁻³
2176	17	2699136	3430440	FG	childhood asthma	0.53	1.5 × 10⁻²
2065	15	59901117	61130595	FG	childhood asthma	0.437	3.6 × 10⁻²
2078	15	77897164	78514101	FG	childhood asthma	-0.618	1.5 × 10⁻²
1794	12	56987106	58748139	FG	childhood asthma	-0.404	4.7 × 10⁻²
1700	11	93576642	94384535	FG	childhood asthma	0.586	3.1 × 10⁻²
1493	10	6234719	6897037	FG	childhood asthma	0.543	3.1 × 10⁻²
1604	10	130694009	131694738	FG	childhood asthma	-0.458	3.1 × 10⁻²
1479	9	136042491	136770926	FG	childhood asthma	0.547	< 0.001
886	5	128734906	130573817	FG	childhood asthma	-0.348	4.1 × 10⁻²
887	5	130573818	132554690	FG	childhood asthma	-0.454	1.5 × 10⁻²

## Sheet: Supplementary Table S4
Supplementary Table S4 Colocalization Loci Identified by Colocalization Analysis of Pleiotropic Loci
SNP	chr	pos	nsnps	trait1	trait2	PP.H4.abf
rs111714591	8	8548877	3773	bmi	asthma	0.902609
rs11626664	14	46847678	2717	bmi	asthma	0.741913
rs12447165	16	30432274	955	bmi	asthma	0.896056
rs3102078	8	9050725	4649	bmi	asthma	0.839669
rs330051	8	9087831	4638	bmi	asthma	0.839764
rs560544	8	8637429	4119	bmi	asthma	0.874504
rs9329203	8	9412153	4198	bmi	asthma	0.857994
rs12680762	8	11332026	3902	bmi	allergic asthma	0.925699
rs13260727	8	11232860	3849	bmi	allergic asthma	0.903669
rs17774331	8	10631226	4030	bmi	allergic asthma	0.871575
rs2736304	8	11236964	3849	bmi	allergic asthma	0.903717
rs2898252	8	10604164	4079	bmi	allergic asthma	0.835812
rs34365278	8	11309780	3915	bmi	allergic asthma	0.922387
rs34772085	8	10964906	3895	bmi	allergic asthma	0.898241
rs4503064	8	10579392	4069	bmi	allergic asthma	0.829138
rs12680762	8	11332026	3539	bmi	nonallergic asthma	0.845963
rs13260727	8	11232860	3501	bmi	nonallergic asthma	0.844076
rs17774331	8	10631226	3852	bmi	nonallergic asthma	0.916695
rs2736304	8	11236964	3498	bmi	nonallergic asthma	0.842878
rs2898252	8	10604164	3908	bmi	nonallergic asthma	0.918532
rs34365278	8	11309780	3553	bmi	nonallergic asthma	0.845303
rs34772085	8	10964906	3629	bmi	nonallergic asthma	0.850602
rs4503064	8	10579392	3902	bmi	nonallergic asthma	0.920065
rs73195681	7	105678109	2738	bmi	childhood asthma	0.746164
rs1230663	1	114182841	2651	T1DM	asthma	0.871128
rs2945249	8	8094726	1542	T2DM	asthma	0.790605
rs9990392	3	195798522	1959	T2DM	asthma	0.749482
rs13260727	8	11232860	3214	T2DM	allergic asthma	0.956424
rs1716164	12	123663660	1478	T2DM	allergic asthma	0.887753
rs1727315	12	123638930	1450	T2DM	allergic asthma	0.869494
rs17774331	8	10631226	3513	T2DM	allergic asthma	0.938689
rs2736304	8	11236964	3215	T2DM	allergic asthma	0.957854
rs2898252	8	10604164	3599	T2DM	allergic asthma	0.94003
rs34772085	8	10964906	3335	T2DM	allergic asthma	0.938859
rs17774331	8	10631226	3402	T2DM	nonallergic asthma	0.809997
rs2898252	8	10604164	3492	T2DM	nonallergic asthma	0.815908
rs10412574	19	46367206	1672	T2DM	childhood asthma	0.772775
rs1716164	12	123663660	1478	T2DM	childhood asthma	0.700267
rs228617	4	103580788	156	T2DM	childhood asthma	0.763387

## Sheet: Supplementary Table S5
Supplementary Table S5 Proteins associated with glucose metabolism traits and asthma comorbidity identified by BLISS
gene	chr	beta_BLISS	se_BLISS	FDR	trait_pairs	pQTL
APOE	19	-0.05354	0.010072	< 0.001	bmi_asthma	ARIC
CD33	19	0.008005	0.002123	0.026871	bmi_asthma	ARIC
CSF3	17	0.138913	0.036706	0.026395	bmi_asthma	ARIC
MAPK3	16	-0.01673	0.004201	0.017183	bmi_asthma	ARIC
NPNT	4	-0.01172	0.002737	0.009848	bmi_asthma	ARIC
OIT3	10	0.073831	0.019266	0.025518	bmi_asthma	ARIC
PRPF6	20	-0.04984	0.01223	0.013911	bmi_asthma	ARIC
SERPING1	11	-0.02337	0.004735	0.000853	bmi_asthma	ARIC
MAPK3	16	-0.01184	0.002718	0.009723	bmi_asthma	deCODE
APOE	19	-0.05354	0.010072	< 0.001	T2DM_asthma	ARIC
CSF2	5	0.136822	0.022921	< 0.001	T2DM_asthma	ARIC
HDGF	1	-0.00745	0.001953	0.025531	T2DM_asthma	ARIC
MAPK3	16	-0.01673	0.004201	0.017183	T2DM_asthma	ARIC
MRVI1	11	0.01847	0.004668	0.018097	T2DM_asthma	ARIC
PRPF6	20	-0.04984	0.01223	0.013911	T2DM_asthma	ARIC
SPINK7	5	-0.04662	0.009911	0.002191	T2DM_asthma	ARIC
TNFRSF6B	20	-0.02676	0.006589	0.013911	T2DM_asthma	ARIC
TYRO3	15	0.028394	0.006928	0.013911	T2DM_asthma	ARIC
WARS	14	-0.02459	0.006429	0.025518	T2DM_asthma	ARIC
GPN1	2	0.086954	0.016503	0.000603	T2DM_asthma	deCODE
MAPK3	16	-0.01184	0.002718	0.009723	T2DM_asthma	deCODE
NRBP1	2	0.111792	0.021862	0.000695	T2DM_asthma	deCODE
ARL3	10	-0.01402	0.003732	0.023721	bmi_allergic asthma	ARIC
ERBB3	12	-0.01747	0.004539	0.020068	bmi_allergic asthma	ARIC
IL5	5	0.200579	0.046799	0.004577	bmi_allergic asthma	ARIC
MAPKAPK3	3	-0.08576	0.022758	0.023721	bmi_allergic asthma	ARIC
NPNT	4	-0.00988	0.002796	0.047138	bmi_allergic asthma	ARIC
STAT6	12	0.042181	0.00763	< 0.001	bmi_allergic asthma	ARIC
BTN3A1	6	-0.14363	0.039456	0.034186	T1DM_allergic asthma	ARIC
CSF2	5	0.146166	0.023673	1.42e-06	T1DM_allergic asthma	ARIC
ERBB3	12	-0.01747	0.004539	0.020068	T1DM_allergic asthma	ARIC
IL2RB	22	-0.12459	0.033082	0.023721	T1DM_allergic asthma	ARIC
IL6R	1	0.013147	0.002942	0.002802	T1DM_allergic asthma	ARIC
IRF1	5	0.051038	0.011582	0.002993	T1DM_allergic asthma	ARIC
CSF2	5	0.110032	0.023915	0.002005	T1DM_allergic asthma	ARIC
IL6R	1	0.013555	0.003026	0.002581	T1DM_allergic asthma	ARIC
SH3BGRL3	1	-0.01038	0.002757	0.026649	T1DM_allergic asthma	ARIC
CSF2	5	0.136822	0.022921	< 0.001	T1DM_allergic asthma	ARIC
IRF1	5	0.045762	0.011212	0.013911	T1DM_asthma	ARIC
P4HA2	5	-0.08742	0.022533	0.023605	T1DM_allergic asthma	ARIC
CLIC4	1	-0.05307	0.0129	0.009249	T2DM_allergic asthma	ARIC
CSF2	5	0.146166	0.023673	< 0.001	T2DM_allergic asthma	ARIC
EIF2B1	12	0.140182	0.026137	< 0.001	T2DM_allergic asthma	ARIC
IL6R	1	0.013147	0.002942	0.002802	T2DM_allergic asthma	ARIC
MMP12	11	0.008395	0.002311	0.034186	T2DM_allergic asthma	ARIC
TNFRSF6B	20	-0.03013	0.006809	0.002993	T2DM_allergic asthma	ARIC
GPN1	2	0.072674	0.016841	0.014017	T2DM_allergic asthma	deCODE
IL6R	1	0.00433	0.000923	0.004024	T2DM_allergic asthma	deCODE
ITPKA	15	0.059838	0.014933	0.045026	T2DM_allergic asthma	deCODE
BLK	8	-0.06125	0.014057	0.028934	bmi_nonallergic asthma	deCODE
MAPK3	16	-0.01267	0.002874	0.028934	bmi_nonallergic asthma	deCODE
BLK	8	-0.06125	0.014057	0.028934	T2DM_nonallergic asthma	deCODE
MAPK3	16	-0.01267	0.002874	0.028934	T2DM_nonallergic asthma	deCODE
CSF3	17	0.284465	0.040373	< 0.001	bmi_childhood asthma	ARIC
GCKR	2	-0.03718	0.00967	0.021519	bmi_childhood asthma	ARIC
MANBA	4	-0.00735	0.001743	0.005966	bmi_childhood asthma	ARIC
NMT1	17	0.080818	0.01808	0.002581	bmi_childhood asthma	ARIC
NT5C2	10	-0.04189	0.008919	0.001415	bmi_childhood asthma	ARIC
STAT6	12	0.029901	0.007722	0.020095	bmi_childhood asthma	ARIC
CARTPT	5	-0.13526	0.029366	0.002576	bmi_childhood asthma	deCODE
CD63	12	0.103229	0.028342	0.040909	bmi_childhood asthma	deCODE
KAZALD1	10	0.115802	0.028709	0.01767	bmi_childhood asthma	deCODE
KLK8	19	0.010805	0.002873	0.029689	bmi_childhood asthma	deCODE
MANBA	4	-0.00608	0.001547	0.019835	bmi_childhood asthma	deCODE
ADH6	4	-0.01488	0.003985	0.028938	T2DM_childhood asthma	ARIC
CLIC4	1	-0.05281	0.013253	0.013174	T2DM_childhood asthma	ARIC
CSF2	5	0.110032	0.023915	0.002005	T2DM_childhood asthma	ARIC
GCKR	2	-0.03718	0.00967	0.021519	T2DM_childhood asthma	ARIC
IL6R	1	0.013555	0.003026	0.002581	T2DM_childhood asthma	ARIC
MANBA	4	-0.00735	0.001743	0.005966	T2DM_childhood asthma	ARIC
ABO	9	0.003914	0.000619	5.54e-07	T2DM_childhood asthma	deCODE
CALCOCO2	17	0.057426	0.014419	0.01767	T2DM_childhood asthma	deCODE
CARTPT	5	-0.13526	0.029366	0.002576	T2DM_childhood asthma	deCODE
DAG1	3	0.087218	0.021246	0.016132	T2DM_childhood asthma	deCODE
IL6R	1	0.004089	0.000947	0.008554	T2DM_childhood asthma	deCODE
KAZALD1	10	0.115802	0.028709	0.01767	T2DM_childhood asthma	deCODE
MANBA	4	-0.00608	0.001547	0.019835	T2DM_childhood asthma	deCODE
